# Supplementary material for: Impedimetric DNA Sensor Based on Electropolymerized N-Phenylaminophenothiazine and Thiacalix[4]arene Tetraacids for Doxorubicin Determination
Source: Biosensors (Basel). 2023 Apr 30;13(5):513. doi: 10.3390/bios13050513 (PMC10216684; doi:10.3390/bios13050513)
Supplement: Supplementary file 1 [file biosensors-13-00513-s001.zip]

Archive with 1 entries (1 files):
- biosensors-2354600-supplementary.pdf
